# Supplementary material for: Multicomponent Peptide-Based Hydrogels Containing Chemical Functional Groups as Innovative Platforms for Biotechnological Applications
Source: Gels. 2023 Nov 15;9(11):903. doi: 10.3390/gels9110903 (PMC10671135; doi:10.3390/gels9110903)
Supplement: Supplementary file 1 [file gels-09-00903-s001.zip]

Archive with 1 entries (1 files):
- gels-2698755-supplementary.pdf
